# Supplementary material for: Ancient genomes from northern China suggest links between subsistence changes and human migration
Source: Nat Commun. 2020 Jun 1;11:2700. doi: 10.1038/s41467-020-16557-2 (PMC7264253; doi:10.1038/s41467-020-16557-2)
Supplement: Supplementary file 5 — Supplementary Data 1 [file 41467_2020_16557_MOESM5_ESM.xlsx]

## Sheet: Sheet1
Supplementary Data 1. A summary of all the ancient samples screened in this study. Individuals in bold are subject to further analyses in this work
Sample	Site	culture	Dating	skeletal element	Location	nr.Ysnps	MoM	SE(MoM)	ML	SE(ML)	nr.MT.only	mn.cov.MT.only	cont.nolen	cont.nolen.lb	cont.nolen.ub	xCov	yCov	autCov	bio. sex	nrSNP. 1240k	nrSNP. 1240kHO	mtHap.	Yhap.
91KLH11	LongTouShan	Upper XiaJiaDian	3000-2300	tooth	42.5043431,125.4145019	4031	0.216537	0.007239	0.217155	6.23744e-13	16232	52.66	0.01	0	0.02	0.457736	yCoverage	0.5739	F	338334	189002	D4m1
91KLH18	LongTouShan	Upper XiaJiaDian	2851-2775 cal BP	tooth	42.5043431,125.4145019	1371	0.00633	0.00316201	0.00688	2.53622e-15	69105	254.727	0.01	0	0.02	0.258168	0.259167	0.593728	M	407884	221701	D4j14	NO
91KLM2	LongTouShan	Upper XiaJiaDian	3000-2300	tooth	42.5043431,125.4145019	7855	0.004886	0.00107513	0.005289	3.68967e-14	55309	195.334	0.01	0	0.02	0.718011	0.716406	1.65318	M	786427	421432	B4c1a2	C2b1a1b1
91KLM8	LongTouShan	Upper XiaJiaDian	3000-2300	tooth	42.5043431,125.4145019	N/A	N/A	N/A	N/A	N/A	1418	4.68888	0.04	0.03	0.05	0.000723649	0.000122436	0.00098809	F	794	422	D5b
BLSM10	BanLaShan	HongShan	5300	tooth	41.4146691,120.2743518	N/A	N/A	N/A	N/A	N/A	6	0.0225119	N/A	N/A	N/A	8.93675e-05	9.18274e-05	0.000331229	M	292	157	N/A
BLSM11	BanLaShan	HongShan	5300	tooth	41.4146691,120.2743518	N/A	N/A	N/A	N/A	N/A	250	0.960951	0.06	0.02	0.01	0.000489127	3.06091e-05	0.000737033	F	627	356	N/A
BLSM14	BanLaShan	HongShan	5300	tooth	41.4146691,120.2743518	N/A	N/A	N/A	N/A	N/A	2538	10.241	0.04	0.03	0.05	0.000548023	0.000214264	0.000986513	M	953	502	D5a3a1
BLSM19	BanLaShan	HongShan	5300	tooth	41.4146691,120.2743518	N/A	N/A	N/A	N/A	N/A	5	0.016899	N/A	N/A	N/A	0.000323834	0.000244873	0.000717193	M	596	339	N/A
BLSM21	BanLaShan	HongShan	5300	tooth	41.4146691,120.2743518	N/A	N/A	N/A	N/A	N/A	7	0.0343412	N/A	N/A	N/A	0.000100596	0	0.000135118	F	115	53	N/A
BLSM22	BanLaShan	HongShan	5300	petrous bone	41.4146691,120.2743518	N/A	N/A	N/A	N/A	N/A	2	0.00712173	N/A	N/A	N/A	3.56303e-05	6.12182e-05	0.000127294	M	94	40	N/A
BLSM23	BanLaShan	HongShan	5300	petrous bone	41.4146691,120.2743518	N/A	N/A	N/A	N/A	N/A	2	0.00736315	N/A	N/A	N/A	2.01191e-05	0	0.000105925	F	71	45	N/A
BLSM27S	BanLaShan	HongShan	5300	petrous bone	41.4146691,120.2743518	54052	0.192001	0.00169958	0.19465	2.93992e-11	126248	440.454	0.02	0.01	0.03	5.6657	0.0487603	5.87787	F	1126487	582483	D5a3a1
BLSM28	BanLaShan	HongShan	5300	petrous bone	41.4146691,120.2743518	N/A	N/A	N/A	N/A	N/A	1	0.0032591	N/A	N/A	N/A	0.000110275	3.06091e-05	0.000196667	F	138	74	N/A
BLSM29	BanLaShan	HongShan	5300	petrous bone	41.4146691,120.2743518	N/A	N/A	N/A	N/A	N/A	117	0.368338	N/A	N/A	N/A	0.00303798	0	0.00343133	F	2795	1574	N/A
BLSM30	BanLaShan	HongShan	5300	tooth	41.4146691,120.2743518	N/A	N/A	N/A	N/A	N/A	108	0.383246	N/A	N/A	N/A	0.000709191	0.000153046	0.000793396	F	629	348	N/A
BLSM38	BanLaShan	HongShan	5300	tooth	41.4146691,120.2743518	N/A	N/A	N/A	N/A	N/A	155	0.526707	N/A	N/A	N/A	0.000761192	0.000306091	0.0014109	M	1140	622	N/A
BLSM41	BanLaShan	HongShan	5300	petrous bone	41.4146691,120.2743518	9	-0.043103	0.037674	-0.019311	9.81308e-18	976	3.22584	0.03	0.01	0.05	0.0215316	0.020202	0.0478269	M	38739	21634	N/A	O2a
BLSM42	BanLaShan	HongShan	5300	petrous bone	41.4146691,120.2743518	N/A	N/A	N/A	N/A	N/A	74	0.309494	N/A	N/A	N/A	0.00271608	0	0.00287448	F	2444	1331	N/A
BLSM45	BanLaShan	HongShan	5288-5048 cal BP	petrous bone	41.4146691,120.2743518	21495	0.230623	0.00293356	0.245714	1.58292e-12	80626	197.08	0.01	0	0.02	2.15439	0.0144781	3.29632	F	727939	415973	D5a3a1
BLSM47	BanLaShan	HongShan	5300	tooth	41.4146691,120.2743518	N/A	N/A	N/A	N/A	N/A	103	0.372382	N/A	N/A	N/A	0.000518532	0.000153046	0.000786982	M	655	362	N/A
BLSM49	BanLaShan	HongShan	5300	petrous bone	41.4146691,120.2743518	N/A	N/A	N/A	N/A	N/A	6	0.0265556	N/A	N/A	N/A	0.000166683	3.06091e-05	0.00013175	F	92	45	N/A
EDJM166	ErDaoJingZi	Lower XiaJiaDian	4000	tooth	42.0996111,118.9483178	N/A	N/A	N/A	N/A	N/A	1848	6.62219	0.03	0.02	0.04	0.000676951	0.000244873	0.000963296	M	773	414	Z3
EDM101	ErDaoJingZi	Lower XiaJiaDian	4000	tooth	42.0996111,118.9483178	N/A	N/A	N/A	N/A	N/A	3223	11.175	0.04	0.02	0.06	0.00227139	0.000306091	0.003492	F	2902	1599	N
EDM124	ErDaoJingZi	Lower XiaJiaDian	3614-3494 cal BP	tooth	42.0996111,118.9483178	233	0.043334	0.0174215	0.039501	1.58535e-15	724959	3407.98	0.01	0	0.02	0.0992113	0.0958066	0.21169	M	164130	87816	B5b1a	O2a1c
EDM139	ErDaoJingZi	Lower XiaJiaDian	4000	tooth	42.0996111,118.9483178	6353	0.19691	0.00551118	0.20091	1.10605e-13	108801	373.021	0.01	0	0.02	0.626703	0.00566269	0.847628	F	450009	249450	A22
EDM176	ErDaoJingZi	Lower XiaJiaDian	4000	tooth	42.0996111,118.9483178	11227	0.007923	0.0014403	0.008277	1.85269e-13	82804	328.607	0.01	0	0.02	0.924191	1.03003	2.39791	M	820956	448437	N9a1	NO?
HJTH608	HaoJiaTai	LongShan	3680±30	pertous bone	33.5922112,114.0221248	N/A	0.95511	0.0595247	0.951471	0	185	0.50341	N/A	N/A	N/A	0.00319935	0.000520355	0.00452423	F	3178	1765	N/A
HJTM102	HaoJiaTai	LongShan		pertous bone	33.5922112,114.0221248	N/A	N/A	N/A	N/A	N/A	663	2.0303	0.12	0.06	0.18	0.00900447	0.000765228	0.0122457	F	9042	5075	N/A
HJTM107	HaoJiaTai	LongShan	4086-3900 cal BP	pertous bone	33.5922112,114.0221248	5138	0.005732	0.00200073	0.006849	1.84012e-14	27609	74.5016	0.01	0	0.02	0.551384	0.547597	1.39872	M	633445	348153	D4	C2e2
HJTM109	HaoJiaTai	LongShan	3981-3838 cal BP	pertous bone	33.5922112,114.0221248	3299	0.010233	0.00289922	0.011608	5.0608e-14	20407	52.6641	0.02	0.01	0.03	0.423415	0.417876	0.986426	M	495516	269339	D4e1a	O2a2b1a1
HJTM115	HaoJiaTai	East Zhou Dynasty	2315-2157 cal BP	pertous bone	33.5922112,114.0221248	29617	0.236286	0.00258645	0.246664	7.82875e-12	133375	351.764	0.02	0.01	0.03	2.32675	0.0176309	2.94782	F	872314	472959	F4a2
HJTW13	HaoJiaTai	East Zhou Dynasty	2303-2007 cal BP	pertous bone	33.5922112,114.0221248	9	-0.033431	0.0269328	-0.016772	0	1856	7.41034	0.03	0.02	0.04	0.0144265	0.0155494	0.032674	M	28004	15325
HJTM117	HaoJiaTai	LongShan	3590±30	pertous bone	33.5922112,114.0221248	N/A	N/A	N/A	N/A	N/A	177	0.599071	N/A	N/A	N/A	0.00110249	0.000306091	0.00179763	F	1431	809	N/A
HJTM554	HaoJiaTai	LongShan	3540±30	pertous bone	33.5922112,114.0221248	N/A	N/A	N/A	N/A	N/A	238	0.579154	0.02	0.01	0.03	0.00278737	0.0026936	0.00679719	M	4724	2677	N/A
HMF32	HaMinMangHa	HaMinMangHa	5644-5586 cal BP	petrous bone	44.0355421,121.9948977	18656	0.19116	0.00314865	0.193047	4.59842e-12	36075	111.381	0.02	0.01	0.03	1.37829	0.0120906	1.43085	F	686344	359964	D4j
HMF40-15	HaMinMangHa	HaMinMangHa	5500-5000	tooth	44.0355421,121.9948977	N/A	N/A	N/A	N/A	N/A	17	0.050516	N/A	N/A	N/A	8.07754e-05	3.06091e-05	0.000360521	M	272	153	N/A
HMF40-49S	HaMinMangHa	HaMinMangHa	5500-5000	tooth	44.0355421,121.9948977	N/A	N/A	N/A	N/A	N/A	34	0.0982558	N/A	N/A	N/A	0.000457646	9.18274e-05	0.000612482	F	459	268	N/A
HMF40-49Y	HaMinMangHa	HaMinMangHa	5500-5000	tooth	44.0355421,121.9948977	N/A	N/A	N/A	N/A	N/A	26	0.0733901	N/A	N/A	N/A	0.000243605	6.12182e-05	0.000327791	F	232	134	N/A
HMF40-70S	HaMinMangHa	HaMinMangHa	5500-5000	tooth	44.0355421,121.9948977	N/A	N/A	N/A	N/A	N/A	24	0.0699499	N/A	N/A	N/A	9.24898e-05	6.12182e-05	0.000164748	M	109	52	N/A
HMF40-70Y	HaMinMangHa	HaMinMangHa	5500-5000	tooth	44.0355421,121.9948977	N/A	N/A	N/A	N/A	N/A	78	0.19452	N/A	N/A	N/A	0.000484897	0.000214264	0.00107815	M	828	477	N/A
HMF47-2	HaMinMangHa	HaMinMangHa	5500-5000	tooth	44.0355421,121.9948977	N/A	N/A	N/A	N/A	N/A	101	0.351077	N/A	N/A	N/A	0.0031418	3.06091e-05	0.00292944	F	2461	1341	N/A
HMF51-7	HaMinMangHa	HaMinMangHa	5500-5000	tooth	44.0355421,121.9948977	N/A	N/A	N/A	N/A	N/A	5	0.0188907	N/A	N/A	N/A	0.000140834	0	0.000169477	F	141	78	N/A
JXNTM18	JiaoZuoNieCun		3000	pertous bone	35.1707822,113.1546898	N/A	N/A	N/A	N/A	N/A	191	0.617841	N/A	N/A	N/A	0.00127652	0.000153046	0.00155827	F	1308	724	N/A
JXNTM2	JiaoZuoNieCun		3000	pertous bone	35.1707822,113.1546898	10957	0.011059	0.00155135	0.012167	1.91562e-13	45837	149.905	0.01	0	0.02	0.929241	0.934558	2.14378	M	862585	461410	A5b1b	O2a2b1a2a1a3b2b
JXNTM23	JiaoZuoNieCun		3181-3073 cal BP	pertous bone	35.1707822,113.1546898	20388	0.220146	0.00311279	0.22415	2.71467e-12	38823	134.456	0.02	0.01	0.03	1.44442	0.0206305	1.63393	F	775168	412499	C4a1a2
LGM41	LuoHeGuXiang		2200-2000	pertous bone	33.8719844,113.9186659	8166	0.011261	0.0018714	0.011691	1.08785e-13	69574	234.435	0.01	0	0.02	0.739679	0.772146	1.76115	M	793784	427113	M8a2b	O2a2b1a1a
LGM79	LuoHeGuXiang		2338-2180 cal BP	pertous bone	33.8719844,113.9186659	23608	0.218252	0.00286925	0.224945	5.79975e-13	74882	266.094	0.01	0	0.02	1.64851	0.0192225	1.94682	F	835004	447835	B4d1'2'3
PLTM310	PingLiangTai	LongShan	4225-3995 cal BP	pertous bone	33.7086342,114.9224618	31262	0.223531	0.00243595	0.23103	1.45014e-11	47950	176.916	0.01	0	0.02	2.37204	0.0159474	3.03376	F	944294	511959	D4b1a
PLTM311	PingLiangTai	LongShan	4151-3974 cal BP	pertous bone	33.7086342,114.9224618	23411	0.008271	0.000947732	0.008286	3.2036e-13	72120	292.145	0.01	0	0.02	1.61452	1.7221	3.92809	M	1044035	553391	D4b1a	NO?
PLTM312	PingLiangTai	LongShan	4085-3889 cal BP	pertous bone	33.7086342,114.9224618	173	0.031543	0.0192491	0.030856	8.64526e-16	3196	11.1012	0.03	0.02	0.04	0.0811436	0.0878176	0.202414	M	154636	87666	D4b1a
PLTM313	PingLiangTai	LongShan	4068-3844 cal BP	pertous bone	33.7086342,114.9224618	44632	0.231236	0.0020305	0.241642	3.08135e-11	96881	419.751	0.01	0	0.02	3.69618	0.0432201	4.28887	F	1068955	564260	F2h
SM-3	ShiMao		4000	tooth	38.5664991,110.3101228	N/A	N/A	N/A	N/A	N/A	677	2.04653	0.1	0.06	0.14	0.000409836	0.000122436	0.000914937	F	684	380	N/A
SM-K4-14	ShiMao		4000	tooth	38.5664991,110.3101228	N/A	N/A	N/A	N/A	N/A	114	0.353491	N/A	N/A	N/A	0.000682269	0.000397919	0.00133911	M	1043	587	N/A
SM-K4-4	ShiMao		4000	tooth	38.5664991,110.3101228	N/A	N/A	N/A	N/A	N/A	459	1.89299	0.09	0.04	0.14	0.0024487	0.00223447	0.0057863	M	5122	2739	N/A
SM-SGDLM21	Shengedaliang		4000	tooth	38.5664991,110.3101228	N/A	N/A	N/A	N/A	N/A	63	0.1943	0.04	0.02	0.06	0.000821862	0.000367309	0.00117881	M	941	530	N/A
SM-SGDLM22	Shengedaliang		4000	tooth	38.5664991,110.3101228	N/A	N/A	N/A	N/A	N/A	433	1.24383	0.04	0.01	0.07	0.000761196	0.000459137	0.00168624	M	1346	711	N/A
SM-SGDLM27	Shengedaliang		4000	tooth	38.5664991,110.3101228	15593	0.004441	0.000962705	0.005056	9.90997e-14	114549	387.062	0.01	0	0.02	1.22706	1.32409	3.26095	M	919118	498905	G2a1	C2e1b2
SM-SGDLM4	Shengedaliang		4000	tooth	38.5664991,110.3101228	N/A	N/A	N/A	N/A	N/A	1506	4.09397	0.02	0.01	0.03	0.00231766	0.00149985	0.00422158	M	3274	1788	N/A
SM-SGDLM6	Shengedaliang		4143-3985 cal BP	petrous bone	38.5664991,110.3101228	32253	0.009101	0.000829725	0.008746	2.92221e-13	97999	366.927	0.02	0.01	0.03	2.15749	2.11968	4.47751	M	1089166	564566	D5a2a1b	O2a2b1a1a1a2a
SM-SGDLM7X	Shengedaliang		4000	tooth	38.5664991,110.3101228	6	0.428633	0.215513	0.449264	0	2923	10.4885	0.02	0.01	0.03	0.0195222	0.000612182	0.0263521	F	20814	11693	M80'D
WD-2T3844	WaDian	LongShan	3700	limb	34.1784472,113.3719748	N/A	N/A	N/A	N/A	N/A	41	0.16048	N/A	N/A	N/A	0.000823219	0.000122436	0.00157438	F	1339	751	N/A
WD-2T3944	WaDian	LongShan	3700	limb	34.1784472,113.3719748	N/A	N/A	N/A	N/A	N/A	75	0.311184	N/A	N/A	N/A	0.00156692	0.000887665	0.00282271	F	2467	1352	N/A
WD-2T4044	WaDian	LongShan	3700	pertous bone	34.1784472,113.3719748	N/A	N/A	N/A	N/A	N/A	120	0.382099	0.06	0	0.17	0.00231378	0.00131619	0.00376703	M	3055	1692	N/A
WD-WT1H16	WaDian	LongShan	4089-3983 cal BP	pertous bone	34.1784472,113.3719748	40321	0.008339	0.000659674	0.007287	1.12632e-12	128220	533.53	0.01	0	0.02	3.13584	3.33636	7.53288	M	1122099	586064	N9a2	O2a2b1a2a1c
WD-WT5M2	WaDian	LongShan	3700	pertous bone	34.1784472,113.3719748	25825	0.206954	0.00263166	0.214697	2.12398e-11	42674	138.208	0.01	0	0.02	1.96447	0.0182736	2.54363	F	840968	467230	D5a2a
WGM20	WangGou	YangShao	5500-5000	pertous bone	34.8191841,113.3959228	114	0.151314	0.0402123	0.145913	3.54055e-15	1113	4.81073	0.02	0	0.04	0.0668988	0.000459137	0.0794634	F	68678	38137
WGM35	WangGou	YangShao	5304-5056 cal BP	pertous bone	34.8191841,113.3959228	13093	0.187875	0.00375401	0.188993	2.84234e-12	19113	73.7051	0.01	0	0.02	1.003	0.010805	1.09678	F	623060	331979	F1
WGH35-1	WangGou	YangShao	5500-5000	pertous bone	34.8191841,113.3959228	32	0.238566	0.079794	0.242553	1.54537e-16	1281	3.70318	0.98	0.97	0.99	0.0441206	0.000122436	0.0474365	F	36334	19518	N/A
WGM43	WangGou	YangShao	5500-5000	pertous bone	34.8191841,113.3959228	19	-0.047474	0.0291414	-0.024327	2.94392e-17	1106	3.61621	0.01	0	0.02	0.0231828	0.0240588	0.0508527	M	40744	21433	N/A
WGM70	WangGou	YangShao	5500-5000	pertous bone	34.8191841,113.3959228	1746	0.1817	0.0106834	0.178381	1.19422e-13	8201	27.1925	0.01	0	0.02	0.313066	0.00238751	0.340616	F	246157	131237	M8a2
WGM76S	WangGou	YangShao	5500-5000	pertous bone	34.8191841,113.3959228	1444	0.184988	0.0123199	0.177724	2.41445e-13	5531	17.8827	0.03	0.02	0.04	0.277207	0.00272421	0.30694	F	224539	120076	C4a1a1
WGM94	WangGou	YangShao	5500-5000	pertous bone	34.8191841,113.3959228	2001	0.022238	0.00486845	0.022685	2.65321e-14	21295	67.3364	0.01	0	0.02	0.320256	0.323814	0.73707	M	448894	242742	B4d1	O1b1a2
XW-M1R18	XiaoWu	YangShao	6175-5937 cal BP	tooth	34.564554,110.977875	39088	0.010682	0.000722438	0.010127	4.75346e-13	144488	519.703	0.01	0	0.02	2.89452	2.9959	6.82402	M	1122435	584156	D4g2a1	Q1a1a1
XW-M1R45	XiaoWu	YangShao	6000	tooth	34.564554,110.977875	N/A	N/A	N/A	N/A	N/A	106	0.33623	0.05	0	0.1	0.000568586	0.000122436	0.000843414	F	691	372	N/A
XW-M1R63	XiaoWu	YangShao	6000	tooth	34.564554,110.977875	N/A	N/A	N/A	N/A	N/A	59	0.199107	N/A	N/A	NA	0.000516518	3.06091e-05	0.000766281	F	592	328	N/A
WQM3	WuQi		6000	pertous bone	46.8613,119.6550	N/A	N/A	N/A	N/A	N/A	30	0.106886	NA	NA	NA	0.000449889	3.06091e-05	0.000733189	F	601	325	N/A
DCZ-M10I	DaCaoZi		East Han (~2000BP)	tooth	36.5310071,101.9623168	N/A	N/A	N/A	N/A	N/A	3156	17.6439	0.02	0.01	0.03	0.00175417	0.00229568	0.00431761	M	4039	2139	D4a3
DCZ-M16III	DaCaoZi		East Han (~2000BP)	tooth	36.5310071,101.9623168	N/A	N/A	N/A	N/A	N/A	996	3.94508	0.03	0.02	0.04	0.00692948	0.00691766	0.0162722	M	14842	8504	N/A
DCZ-M17IV	DaCaoZi		East Han (~2000BP)	tooth	36.5310071,101.9623168	12659	0.17172	0.00370308	0.172711	4.69969e-12	109030	498.357	0.01	0	0.02	0.957428	0.00964187	1.00684	F	632924	334305	D4b2b
DCZ-M19IQS	DaCaoZi		East Han (~2000BP)	tooth	36.5310071,101.9623168	N/A	N/A	N/A	N/A	N/A	8204	38.5873	0.01	0	0.02	0.00747366	0.00719314	0.0166058	M	15351	8492	N9a1
DCZ-M21II	DaCaoZi		1882-1822 cal BP	tooth	36.5310071,101.9623168	5155	0.005897	0.00165604	0.005252	1.46955e-14	76370	321.72	0.01	0	0.02	0.524565	0.540955	1.20562	M	694165	374621	G2b1b	O2a2b1a1a1a2a
DCZ-M22IV	DaCaoZi		East Han (~2000BP)	tooth	36.5310071,101.9623168	30691	0.194183	0.0023117	0.201379	4.9888e-12	53956	266.601	0.01	0	0.02	2.06199	0.0301194	2.43972	F	950378	508036	F1g
DCZ-M6	DaCaoZi		East Han (~2000BP)	tooth	36.5310071,101.9623168	0	N/A	N/A	N/A	N/A	7146	37.1346	0.01	0	0.02	0.0293691	0.000734619	0.0344775	F	31196	17181	Z3
JCKM1-1	JinChanKou	Qijia	3898-3834 cal BP	tooth	36.9196142,102.5318758	7692	0.00583	0.0013166	0.00626	3.41537e-14	48022	246.817	0.01	0	0.02	0.689784	0.710713	1.48649	M	802275	423216	G3a2	O2a2b1a1a
JCKM1-2	JinChanKou	Qijia	2200-1750BC	tooth	36.508904,101.796482	N/A	N/A	N/A	N/A	N/A	1452	6.48404	0.02	0.01	0.03	0.00187111	0.00113254	0.00467719	M	4207	2205	N/A
LJF4-13	LaJia	Qijia	3800-4000BP	tooth	36.508904,101.796482	N/A	N/A	N/A	N/A	N/A	53	0.191683	N/A	N/A	N/A	0.00052809	0.000612182	0.00158323	M	1378	705	N/A
LJM10	LaJia	QiJia	3800-4000BP	tooth	36.508904,101.796482	N/A	N/A	N/A	N/A	N/A	274	0.965538	N/A	N/A	N/A	0.000667044	0.000275482	0.00117551	M	935	458	N/A
LJM11	LaJia	QiJia	3800-4000BP	tooth	36.508904,101.796482	N/A	N/A	N/A	N/A	N/A	2833	9.5867	0.02	0.01	0.03	0.00432639	0.00321396	0.00914294	M	7533	3841	F1g
LJM14	LaJia	QiJia	3800-4000BP	tooth	36.508904,101.796482	6932	0.017766	0.00233965	0.017809	8.89629e-14	32255	117.736	0.01	0	0.02	0.679825	0.66734	1.4827	M	721964	382939	A18	O2a2b1a2a1a3b2b1
LJM16	LaJia	QiJia	3800-4000BP	tooth	36.508904,101.796482	N/A	N/A	N/A	N/A	N/A	828	3.20297	0.03	0.01	0.05	0.000502743	0.000367309	0.00101437	M	873	431	N/A
LJM25	LaJia	QiJia	3800-4000BP	tooth	36.508904,101.796482	16	-0.024515	0.0183754	-0.011062	1.34371e-17	3819	13.9401	0.01	0	0.02	0.0227808	0.0266912	0.0563877	M	46486	25767	B4c1b2c2
LJM2	LaJia	QiJia	3800-4000BP	tooth	36.508904,101.796482	15221	0.191846	0.00344947	0.195698	4.97877e-12	26072	107.743	0.01	0	0.02	1.12369	0.0127028	1.21718	F	691355	366494	F1g
LJM3	LaJia	QiJia	4079-3913 cal BP	tooth	36.508904,101.796482	14845	0.007507	0.00100903	0.007512	1.74154e-13	67204	301.545	0.01	0	0.02	1.09392	1.09302	2.31562	M	958274	500659	G1c1	O2a2b1a1a
LJM4	LaJia	QiJia	3800-4000BP	tooth	36.508904,101.796482	36	0.136973	0.0656562	0.137311	3.28408e-16	9918	39.2484	0.04	0.03	0.05	0.044626	0.00217325	0.043451	F	38949	19948	F1a1a
LJM5	LaJia	QiJia	3800-4000BP	tooth	36.508904,101.796482	3772	0.010051	0.0027524	0.010299	5.81636e-14	20867	73.8064	0.02	0.01	0.03	0.476622	0.488644	1.0839	M	612556	328579	F1g	O2a2b1a1a
LJM6	LaJia	QiJia	3800-4000BP	tooth	36.508904,101.796482	N/A	N/A	N/A	N/A	N/A	273	0.892872	N/A	N/A	N/A	0.000727379	0.000428528	0.00101968	M	825	442	N/A
LJM7	LaJia	QiJia	3800-4000BP	tooth	36.508904,101.796482	N/A	N/A	N/A	N/A	N/A	1457	5.26713	0.08	0.06	0.1	0.00402666	0.000520355	0.0047576	F	3921	1943	M11
LJM8	LaJia	QiJia	3800-4000BP	tooth	36.508904,101.796482	N/A	N/A	N/A	N/A	N/A	1295	4.44728	0.12	0.09	0.15	0.0024754	0.000459137	0.00365965	F	3040	1637	N/A
ZLNR-1	ZhaLaiNuoEr	ZLNR_IA	1876-1810 cal BP	tooth	46.8613,119.6550	18	0.06302	0.063527	0.063022	0	11847	37.9883	0.01	0	0.02	0.0292537	0.0306397	0.0675224	M	58952	32682	N9a9	C2b1a1b1
ZLNR-2	ZhaLaiNuoEr	ZLNR_EN	7475-7410 cal BP	tooth	46.8613,119.6550	980	0.177278	0.014192	0.179287	1.82373e-14	1986	8.72352	0.01	0	0.02	0.212813	0.00293848	0.238747	F	199410	107964	C5
WQM4	WuQi	ZLNR_EN	7430-7270 cal BP	pertous bone	46.8613,119.6550	1159	0.149207	0.0123101	0.150328	7.08379e-14	9564	30.8643	0.01	0	0.02	0.235343	0.00122436	0.286983	F	207796	116610	C4a1a
MGS-M6	MGS	Xianbei		tooth	46.8613,119.6550	43	0.02694	0.0270872	0.025642	2.24846e-17	5999	28.4336	0.01	0	0.02	0.047015	0.0479033	0.108677	M	97871	53623	C5a1	C2b1a1b1
MGS-M7L	MGS	Xianbei		tooth	46.8613,119.6550	46	-0.006967	0.00713206	-0.002896	2.32738e-17	5429	30.0114	0.01	0	0.02	0.0396571	0.0451485	0.0953243	M	88150	48144	Z3a1	C2b1a1b1
MGS-M7R	MGS	Xianbei		tooth	46.8613,119.6550	299	0.004353	0.00611816	0.005458	4.64162e-16	8418	46.471	0.01	0	0.02	0.107483	0.112213	0.241079	M	210760	114394	C4a1a4a	C2b1a1b1b
MZGM10-1	MZG	MZG	5500BP	tooth	40.7575,113.354	430	0.01389	0.00915105	0.013566	2.87441e-15	6043	16.4693	0.02	0.01	0.03	0.150259	0.139639	0.347659	M	225195	122606	A14	C2e2
MZGM16	MZG	MZG	5500BP	tooth	40.7575,113.354	55	0.034556	0.0266517	0.041851	2.03961e-16	5714	19.5414	0.02	0.01	0.03	0.0479314	0.0485155	0.110875	M	92295	50471	C4a2a1	C2e2
MZGM25-2	MZG	MZG	5500BP	tooth	40.7575,113.354	78	0.151966	0.0449123	0.147184	1.21777e-15	5717	18.8368	0.01	0	0.02	0.0564743	0.000459137	0.0645123	F	52380	28252	D4b2
