# Supplementary material for: Ancient genomes from northern China suggest links between subsistence changes and human migration
Source: Nat Commun. 2020 Jun 1;11:2700. doi: 10.1038/s41467-020-16557-2 (PMC7264253; doi:10.1038/s41467-020-16557-2)
Supplement: Supplementary file 6 — Supplementary Data 2 [file 41467_2020_16557_MOESM6_ESM.xlsx]

## Sheet: Sheet 1
Supplementary Data 2. A list of ancient groups used for the population genetic analyses in this study. This list includes 92 ancient groups used as an analysis unit in the F-statistics-based analyses, such as outgroup-f3, f4 and qpAdm. Groups newly reported in this study are marked by yellow color. For all groups, we provide mean latitude and longitude across individuals. We also provide the orig…
Analysis.Group.Label	Symbol	N	Lat	Lon	Reference	Ancient individual IDs
Afanasievo	Afn	4	53.8125	89.5737	Allentoft et al. (2015) Nature	RISE507.508.merge.SG, RISE509.SG, RISE510.SG, RISE511.SG
AG2	Ag2	1	56.016	92.866	Raghavan et al. (2014) Nature	AfontovaGora2.SG
AG3	Ag3	1	56.016	92.866	Fu et al. (2016) Nature	AfontovaGora3_d
Aldy_Bel_IA	Abi	2	52.0961	93.7111	Unterländer et al. (2017) Nat. Commun.	I0576, I0577
Anatolia_BA	Anb	3	37.9177	30.7084	Lazaridis et al. (2017) Nature	I2683, I2495, I2499
Anatolia_EBA	Aeb	3	38.6293	34.2977	Damgaard et al. (2018) Science	MA2213, MA2212, MA2210
Anatolia_IA	Aia	2	39.3458	33.7881	Damgaard et al. (2018) Science	MA2198, MA2197
Anatolia_MLBA	Alb	5	39.3458	33.7881	Damgaard et al. (2018) Science	MA2208, MA2206, MA2205, MA2203, MA2200
Anatolia_N	Ann	23	40.2913	29.5848	Mathieson et al. (2015) Nature	I1100, I1102, I1099, I1103, I1101, I1097, I0744, I1096, I1098, I0708, I0745, I0746, I0707, I0709, I0725, I0736, I0726, I0723, I0724, I0727, I1580, I1581, I1583
Andronovo	Adr	4	53.456	85.447	Allentoft et al. (2015) Nature	RISE500.SG, RISE503.SG, RISE505.SG, RISE512.SG
Armenia_ChL	Arc	5	39.73	45.2	Lazaridis et al. (2016) Nature	I1634, I1632, I1631, I1409, I1407
Armenia_EBA	Arb	3	40.5636	44.7082	Lazaridis et al. (2016) Nature	I1635, I1633, I1658
Armenia_LBA	Arl	5	39.816	45.94	Allentoft et al. (2015) Nature	RISE396.SG, RISE397.SG, RISE407.SG, RISE408.SG, RISE412.SG
Bell_Beaker_Germany	Bbg	8	51.7127	11.1827	Mathieson et al. (2015) Nature	I1546, I0806, I0805, I0113, I0112, I0111, I0108, I1549
Bichon	Bch	1	47.1	6.87	Jones et al. (2015) Nat. Commun.	Bichon.SG
Boncuklu	Bck	4	37.7519	32.8649	Kılınç et al. (2016) Curr. Biol.	Bon001, Bon002, Bon004, Bon005
Botai	Bot	3	53.306	67.6482	Damgaard et al. (2018) Science	BOT2016, BOT15, BOT14
Canaanite_Lebanon	Cnn	5	33.5606	35.3981	Haber et al. (2017) Am. J. Hum. Genet.	ERS1790729.SG, ERS1790730.SG, ERS1790731.SG, ERS1790732.SG, ERS1790733.SG
Central Saka	Csk	6	49.1953	74.3891	Damgaard et al. (2018) Nature	DA10, DA11, DA13, DA14, DA15, DA16
CHG	Chg	2	42.33	42.935	Jones et al. (2015) Nat. Commun.	KK1.SG, SATP.SG
Chokhopani	Ckp	1	28.75	83.68	Jeong et al. (2016) Proc. Natl. Acad. Sci. USA	C1.SG
Clovis	Clv	1	45.9931	-110.661	Rasmussen et al. (2014) Nature	Anzick.SG
Corded_Ware_Estonia	Cwe	6	59.408	27.026	Saag et al. (2017) Curr. Biol.	MA826.RISE00.SG, MA968.MA976.SG, MA969.SG, MA971.SG, MA973.SG, MA976.SG
Corded_Ware_Germany	Cwg	12	51.42	11.68	Mathieson et al. (2015) Nature	I1542, I1536, I1544, I1538, I1539, I1534, I0106, I1540, I1532, I0049, I0103, I0104
Upper_YR_IA	DCZ_IA	4	36.5311	101.962	This Study	DCZ-M17IV, DCZ-M21II, DCZ-M22IV, DCZ_M6
Devil's Gate_EN	Dvg	8	44.55	135.583	Siska et al. (2017) Sci. Adv.; Martin et al. (2019) Nature	DevilsGate2.SG, DevilsGate1.SG, NEO235, NEO236, NEO237, NEO238, NEO239, NEO240
Early_Sarmatian_IA	Esi	2	51.9908	53.8702	Unterländer et al. (2017) Nat. Commun.	I0574, I0575
EHG	Ehg	3	58.9	40.5667	Mathieson et al. (2015) Nature	I0124, I0211, I0061
El Mirón	Emr	1	43.26	-3.45	Fu et al. (2016) Nature	ElMiron_d
Glazkovo	Glz	4	53.1889	103.368	Damgaard et al. (2018) Nature	DA343, DA353, DA356, DA361
HMMH_MN	HMMH_MN	1	44.0355	121.995	This Study	HMF32
WLR_MN	HS_MN	3	41.4146	120.274	This Study	BLSM27S, BLSM41, BLSM45
Iberia_ChL	Icl	12	42.3333	-3.5	Mathieson et al. (2015) Nature	I1282, I1276, I1284, I1280, I1314, I1277, I1272, I1281, I1300, I1271, I1303, I0581
Iberia_EN	Ien	4	42.5	0.5	Mathieson et al. (2015) Nature	I0409, I0412, I0410, I0413
Iberia_MN	Imn	4	41.2522	-2.32622	Mathieson et al. (2015) Nature	I0405, I0407, I0408, I0406
Iran_ChL	Irc	5	34.5	47.96	Lazaridis et al. (2016) Nature	I1661, I1670, I1662, I1674, I1665
Iran_N	Irn	5	34.45	48.116	Lazaridis et al. (2016) Nature	I1290, I1944, I1945, I1949, I1951
Jordan_EBA	Jdb	3	31.988	35.976	Lazaridis et al. (2016) Nature	I1705, I1706, I1730
Karasuk	Krs	7	52.712	89.9727	Allentoft et al. (2015) Nature	RISE493.SG, RISE494.SG, RISE495.SG, RISE496.SG, RISE497.SG, RISE499.SG, RISE502.SG
Kazakhstan_Berel_IA	Kbi	2	49.3356	86.3504	Unterländer et al. (2017) Nat. Commun.	I0563, I0562
Kennewick_WA	Knw	1	46.2114	-119.136	Rasmussen et al. (2015) Nature	kennewick.SG
Khövsgöl	Khv	14	49.66	99.61	Choongwon et al. (2018) PNAS	ARS001.A0101, ARS002.B0101, ARS003.B0101, ARS005.A0101, ARS006.A0101, ARS007.B0101, ARS008.A0101, ARS012.A0101, ARS013.A0101, ARS014.B0101, ARS016.A0101, ARS018.A0101, ARS024.A0101, ARS025.A0101
Kurma_EBA	Krm	3	53.1792	106.963	Damgaard et al. (2018) Science	DA354, DA358, DA360
Late Dorset	Lds	1	72.75	-80.32	Raghavan et al. (2014) Science	LateDorset-XIV-H_126.SG
LBK_EN	Lbk	6	50.0944	10.395	Mathieson et al. (2015) Nature	I0797, I0795, I0022, I0026, I0025, I0054
Levant_N	Lvn	12	31.9715	35.9087	Lazaridis et al. (2016) Nature	I1679, I1709, I1727, I1710, I1707, I1704, I1699, I0867, I1701, I1414, I1415, I1700
Lokomotiv_EN	Lkm	4	52.2869	104.249	Damgaard et al. (2018) Science	DA340, DA341, DA357, DA359
YR_LN	LS_LN	8	33.7086	114.922	This Study	PLTM310, PLTM311, PLTM312, PLTM313, HJTM107, HJTM109, WD-WT1H16, WD-WT5M2
WLR_LN	LXJD_LN	3	42.0996	118.948	This Study	EDM124, EDM139, EDM176
MA-1	Ma1	1	52.9	103.5	Raghavan et al. (2014) Nature	MA1.SG
AR_Xianbei_IA	MGS	3	46.8613	119.655	This Study	MGS-M6, MGS-M7L, MGS-M7R
Miaozigou_MN	MZG_MN	3	40.7575	113.354	This Study	MZGM10-1, MZGM16， MZGM25-2
Mezhovskaya	Mzv	3	53.043	57.066	Allentoft et al. (2015) Nature	RISE523.SG, RISE524.SG, RISE525.SG
Minoan_Lasithi	Mnl	5	35.08	25.83	Lazaridis et al. (2017) Nature	I0070, I0071, I0073, I0074, I9005
Minoan_Odigitria	Mno	5	35.0514	24.8136	Lazaridis et al. (2017) Nature	I9127, I9128, I9129, I9130, I9131
Mycenaean	Mcn	4	37.4712	23.0243	Lazaridis et al. (2017) Nature	I9010, I9006, I9033, I9041
Namazga_CA	Nmz	4	37.8441	60.2737	Damgaard et al. (2018) Science	DA380, DA383, DA381, DA379
Natufian	Ntf	6	32.65	35.067	Lazaridis et al. (2016) Nature	I0861, I1072, I1069, I1685, I1687, I1690
Okunevo_EMBA	Okn	19	53.529	90.4866	Damgaard et al. (2018) Science	RISE515, RISE516, RISE662, RISE664, RISE667, RISE670, RISE671, RISE672, RISE673, RISE674, RISE675, RISE677, RISE680, RISE681, RISE683, RISE684, RISE685, RISE718, RISE719
Poltavka	Ptv	4	52.5616	49.1945	Mathieson et al. (2015) Nature	I0126, I0440, I0374, I0371
Potapovka	Ptp	3	52.9128	50.9906	Mathieson et al. (2015) Nature	I0418, I0419, I0246
Upper_YR_LN	QJ_LN	6	36.5089	101.796	This Study	JCKM1-1, LJM14, LJM25, LJM2, LJM3, LJM4, LJM5
Russia_EBA	Reb	1	48.716	44.5	Allentoft et al. (2015) Nature	RISE555.SG
Russia_IA	Ria	5	51.5298	86.8812	Allentoft et al. (2015) Nature	RISE492.SG, RISE504.SG, RISE600.SG, RISE601.SG, RISE602.SG
Russia_LBA	Rlb	2	56.016	92.866	Allentoft et al. (2015) Nature	RISE553.SG, RISE554.SG
RouRan	RouRan	1	47.6712	102.432	Li et al. (2017) Am J Phys Anthropol	RouRan_TL1
Saqqaq	Sqq	1	68.56	-51.34	Rasmussen et al. (2010) Nature	Inuk.SG
Shimao_LN	SM_LN	3	38.5664	110.31	This Study	SM-SGDLM27, SM-SGDLM6, SM-SGDLM7x
Shamanka_EBA	Smb	6	51.6983	103.703	Damgaard et al. (2018) Science	DA334, DA335, DA336, DA337, DA338, DA339
Shamanka_EN	Sme	10	51.6983	103.703	Damgaard et al. (2018) Science	DA245, DA246, DA247, DA248, DA249, DA250, DA251, DA252, DA253, DA362
SHG	Shg	6	58.535	15.046	Mathieson et al. (2015) Nature	I0013, I0011, I0015, I0012, I0014, I0017
Sintashta	Stt	5	52.4024	57.1524	Allentoft et al. (2015) Nature	RISE386.SG, RISE391.SG, RISE392.SG, RISE394.SG, RISE395.SG
Srubnaya	Srn	10	52.529	50.522	Mathieson et al. (2015) Nature	I0234, I0431, I0430, I0424, I0232, I0358, I0361, I0359, I0422, I0235
Stuttgart	Stg	1	48.78	9.18	Lazaridis et al. (2014) Nature	Stuttgart_published.DG
Tagar	Tgr	8	54.6758	90.8536	Damgaard et al. (2018) Nature	DA2, DA3, DA4, DA5, DA6, DA7, DA8, DA9
Tepecik	Tpc	5	38.1722	34.4939	Kılınç et al. (2016) Curr. Biol.	Tep001, Tep002, Tep003, Tep004, Tep006
TianShan Saka	Tsk	10	41.6436	75.6817	Damgaard et al. (2018) Nature	DA130, DA47, DA48, DA49, DA51, DA53, DA55, DA57, DA58, DA59
Tianyuan	Tny	1	39.39	115.52	Yang et al. (2017) Curr. Biol.	Tianyuan
Turkmenistan_IA	Tia	1	38.7185	61.6923	Damgaard et al. (2018) Science	DA382
WLR_BA	UXJD_BA	2	42.5043	125.415	This Study	91KLH11, 91KLH18
WLR_BA_o	UXJD_o	1	42.5043	125.415	This Study	91KLM2
Unetice_EBA	Unt	6	51.3981	11.6463	Mathieson et al. (2015) Nature	I0115, I0117, I0804, I0803, I0164, I0116
UstIda_LN	Uin	4	53.1889	103.368	Damgaard et al. (2018) Science	DA342, DA344, DA345, DA355
Ust'-Ishim	Ust	1	57.7	71.1	Fu et al. (2014) Nature	Ust_Ishim_published.DG
WHG	Whg	3	46.7601	7.24782	Lazaridis et al. (2014) Nature	Loschbour_published.DG, I0585, I1507
YR_LBIA	YR_LBIA	6	33.8719	113.919	This Study	JXNTM2, JXNTM23, LGM41, LGM79, HJTM115, HJTW13
YR_MN	YS_MN	8	34.8191	113.396	This Study	XW-M1R18, WGM20, WGM35, WGH35-1, WGM43, WGM70, WGM76S, WGM94
Yamnaya_Kalmykia	Ymk	6	46.5613	43.6308	Allentoft et al. (2015) Nature	RISE240.SG, RISE546.SG, RISE547.SG, RISE548.SG, RISE550.SG, RISE552.SG
Yamnaya_Samara	Yms	9	52.9111	51.2844	Mathieson et al. (2015) Nature	I0231, I0370, I0441, I0444, I0439, I0357, I0429, I0438, I0443
Zevakino_Chilikta_IA	Zci	2	50.7	79.4	Unterländer et al. (2017) Nat. Commun.	IS2.SG, Ze6b.SG
AR_EN	ZLNR_EN	2	46.8613	119.655	This Study	WQM4, ZLNR-2
AR_IA	ZLNR_IA	1	46.8613	119.655	This Study	ZLNR-1
