# Supplementary material for: Ancient genomes from northern China suggest links between subsistence changes and human migration
Source: Nat Commun. 2020 Jun 1;11:2700. doi: 10.1038/s41467-020-16557-2 (PMC7264253; doi:10.1038/s41467-020-16557-2)
Supplement: Supplementary file 7 — Supplementary Data 3 [file 41467_2020_16557_MOESM7_ESM.xlsx]

## Sheet: Sheet 1
Supplementary Data 3. A list of 161 present-day populations used for the population genetic analyses in this study. For each group, we assigned a unique three-letter code ("Symbol") and used it across figures.
Analysis.Group.Label	Symbol
Abkhasian	Abk
Albanian	Abn
Abazin	Abz
Altaian_Chelkans	Ack
Adygei	Adg
Algonquin	Agq
Armenian_Hemsheni	Ahm
Aleut	Ale
Altaian	Alt
Ami	Ami
Armenian	Arm
Aleut_Tlingit	Atl
Atayal	Aty
Avar	Avr
Azeri	Azr
Besermyan	Bes
Bulgarian	Blg
Balkar	Blk
Belarusian	Blr
Bolivian	Blv
Borneo	Brn
Buryat	Bry
Basque	Bsq
Cabecar	Cbc
Chechen	Cch
Circassian	Ccs
Chukchi	Chk
Cambodian	Cmb
Chipewyan	Cpw
Cree	Cre
Croatian	Crt
Chuvash	Cvs
Cypriot	Cyp
Czech	Cze
Dai	Dai
Daur	Dau
Dolgan	Dlg
Dungan	Dng
Darginian	Drg
Eskimo_CS	Ecs
English	Eng
Eskimo_NK	Enk
Enets	Ent
Estonian	Est
Evenk_FarEast	Evf
Even	Evn
Evenk_Transbaikal	Evt
Ezid	Ezd
Finnish	Fin
French	Fre
German	Ger
Gagauz	Ggz
Guarani	Gra
Georgian	Grg
Greek	Grk
Guarani_GN	Grn
Guarani_KW	Grw
Han	Han
Hungarian	Hun
Hezhen	Hzh
Icelandic	Ice
Ingushian	Igs
Irish	Iri
Irish_Ulster	Iru
Itelmen	Ite
Italian_North	Itn
Italian_South	Its
Japanese	Jap
Jew_Ashkenazi	Jas
Jew_Georgian	Jgr
Kubachinian	Kbc
Kabardinian	Kbd
Kaqchikel	Kck
Ket	Ket
Khakass_Kachins	Khk
Kinh	Kin
Kalmyk	Klm
Kumyk	Kmk
Khamnegan	Kmn
Korean	Kor
Karachai	Krc
Kurd	Krd
Karakalpak	Krk
Karelian	Krl
Karitiana	Krt
Koryak	Kry
Kaitag	Ktg
Kyrgyz	Kyg
Kazakh	Kzk
Lahu	Lah
Lak	Lak
Lithuanian	Lth
Lezgin	Lzg
Mordovian	Mdv
Mongola	Mgl
Miao	Mia
Mixe	Mix
Moldavian	Mld
Maltese	Mlt
Mansi	Mns
Mongol	Mon
Mixtec	Mxt
Nanai	Nan
Naxi	Nax
Nganasan	Nga
Negidal	Ngd
Nivh	Nvh
Norwegian	Nwg
Ojibwa	Ojb
Orcadian	Orc
Oroqen	Orq
Ossetian	Ost
Pima	Pim
Polish	Pol
Quechua	Qch
Russian_Krasnoborsky	Rak
Russian_Leshukonsky	Ral
Russian_Pinezhsky	Rap
Romanian	Rom
Russian	Rus
Saami	Saa
Sardinian	Sar
Sicilian	Scl
Scottish	Sct
She	She
Sherpa	Shp
Shor_Khakassia	Skh
Selkup	Slk
Semende	Smd
Shor_Mountain	Smn
Spanish	Spa
Spanish_North	Spn
Sorb	Srb
Shetlandic	Stl
Surui	Sur
Tabasaran	Tbs
Todzin	Tdz
Tofalar	Tfl
Thai	Tha
Tibetan	Tib
Turkmen	Tkm
Turkish_Balikesir	Trb
Tatar_Kazan	Ttk
Tatar_Mishar	Ttm
Tatar_Siberian	Tts
Tatar_Zabolotniye	Ttz
Tujia	Tuj
Tu	Tuu
Tuvinian	Tvn
Udmurt	Udm
Uygur	Ugr
Ukrainian	Ukr
Ulchi	Ulc
Uzbek	Uzb
Veps	Vep
Xibo	Xib
Xavante	Xvt
Yi	Yii
Yukagir	Ykg
Yakut	Ykt
Zapotec	Zpt
